# Supplementary material for: Molecular Epidemiology of Hepatitis D Virus in the North-East Region of Romania
Source: Pathogens. 2024 Sep 13;13(9):793. doi: 10.3390/pathogens13090793 (PMC11435033; doi:10.3390/pathogens13090793)
Supplement: Supplementary file 1 [file pathogens-13-00793-s001.zip]

Archive with 1 entries (1 files):
- pathogens-3148371-supplementary.pdf
